# Supplementary material for: Regional population and social welfare from the perspective of sustainability: Evaluation indicator, level measurement, and interaction mechanism
Source: PLoS One. 2024 Jan 11;19(1):e0296517. doi: 10.1371/journal.pone.0296517 (PMC10783736; doi:10.1371/journal.pone.0296517)
Supplement: S1 Data — (XLSX) [file pone.0296517.s001.xlsx]

## Sheet: Sheet1
Region	Year	Permanent population size/million person	Population in regular higher education institutions/million person	The ratio of employees in the secondary and tertiary industries to the total employees/%	Urbanization rate/%	Per capita disposable income/million RMB	Per capita consumption expenditure of urban residents//million RMB	Government expenditure on energy conservation and environmental protection/million RMB	Number of employees participating in pension insurance/million person	Number of beds in medical institutions per 10000 permanent residents/unit	Number of Researchers/person	Unemployment rate/%	Number of international internet users/million unit
Nanchong	2010	628.1	6.29	52.8393	35.91	7624	0.9634	63728	453196	31.5396	332	4.45	29.9845
Nanchong	2011	621.8	6.6857	55.4	36.47	9105	1.055	49119	480933	35.193	674	4.3	40.6026
Nanchong	2012	616.2	7.2609	57.8	37.48	11509	1.2002	50133	459863	39.7955	1291	4.3	49.692
Nanchong	2013	610.5	9.0063	60.03	38.62	13112	1.318	58626	538216	43.864	1357	4.3	55.186
Nanchong	2014	604.4	8.6877	61.7	40.05	14766	1.4492	71527	580955	49.09	1474	4.3	55.026
Nanchong	2015	598.7	8.8068	62.762	41.81	16086	1.5742	50095	628605	54.5081	1329.9	4.2	63.1214
Nanchong	2016	592.7	7.3102	64.0727	42.96	17519	1.678	62946	648534	61.1135	1287.5	4.2	100.529
Nanchong	2017	585.2	7.6126	64.5132	44.84	19271	1.8335	74926	737883	68.6825	1325	3.9	117.272
Nanchong	2018	577.6	7.6212	64.9259	46.75	21163	1.9703	87124	808709	72.1849	1502	3.8	135.37
Nanchong	2019	569.3	8.5332	68.1706	48.79	23349	2.1441	99057	819467	76.8066	1725	3.65	160.61
Nanchong	2020	561	9.0979	66.8	50.22	25356	2.174	136950	872884	81.1301	2210	3.75	175.31
Nanchong	2021	556.2	10.0899	67.2	51.22	27842	2.3706	101186	861916	84.5182	2500	3.76	195.82
